# Supplementary material for: GMM-Demux: sample demultiplexing, multiplet detection, experiment planning, and novel cell-type verification in single cell sequencing
Source: Genome Biol. 2020 Jul 30;21:188. doi: 10.1186/s13059-020-02084-2 (PMC7393741; doi:10.1186/s13059-020-02084-2)
Supplement: Supplementary file 2 — Additional file 2 Supplementary tables [file 13059_2020_2084_MOESM2_ESM.csv]

sample combination	observed counts	model-derived counts
hto1	1622	1593
hto2	1769	1762
hto3	1729	1697
hto4	1587	1537
hto5	1335	1331
hto6	1341	1341
hto7	1623	1608
hto8	1633	1605
hto1-hto2	72	84
hto1-hto3	94	81
hto1-hto4	66	73
hto1-hto5	74	63
hto1-hto6	63	63
hto1-hto7	73	77
hto1-hto8	71	76
hto2-hto3	94	90
hto2-hto4	87	81
hto2-hto5	76	70
hto2-hto6	77	70
hto2-hto7	84	84
hto2-hto8	97	84
hto3-hto4	80	78
hto3-hto5	57	67
hto3-hto6	81	68
hto3-hto7	80	82
hto3-hto8	69	81
hto4-hto5	55	61
hto4-hto6	55	62
hto4-hto7	68	74
hto4-hto8	68	74
hto5-hto6	43	53
hto5-hto7	66	64
hto5-hto8	65	63
hto6-hto7	70	64
hto6-hto8	65	64
hto7-hto8	91	77
hto1-hto2-hto3	2	4
hto1-hto2-hto4	2	4
hto1-hto2-hto5	4	3
hto1-hto2-hto6	7	3
hto1-hto2-hto7	7	4
hto1-hto2-hto8	1	4
hto1-hto3-hto4	5	4
hto1-hto3-hto5	8	3
hto1-hto3-hto6	2	3
hto1-hto3-hto7	1	4
hto1-hto3-hto8	1	4
hto1-hto4-hto5	5	3
hto1-hto4-hto6	2	3
hto1-hto4-hto7	2	4
hto1-hto4-hto8	1	4
hto1-hto5-hto6	2	3
hto1-hto5-hto7	3	3
hto1-hto5-hto8	6	3
hto1-hto6-hto7	4	3
hto1-hto6-hto8	4	3
hto1-hto7-hto8	0	4
hto2-hto3-hto4	1	4
hto2-hto3-hto5	8	4
hto2-hto3-hto6	2	4
hto2-hto3-hto7	1	4
hto2-hto3-hto8	3	4
hto2-hto4-hto5	1	3
hto2-hto4-hto6	2	3
hto2-hto4-hto7	1	4
hto2-hto4-hto8	8	4
hto2-hto5-hto6	10	3
hto2-hto5-hto7	4	3
hto2-hto5-hto8	1	3
hto2-hto6-hto7	6	3
hto2-hto6-hto8	3	3
hto2-hto7-hto8	4	4
hto3-hto4-hto5	1	3
hto3-hto4-hto6	3	3
hto3-hto4-hto7	10	4
hto3-hto4-hto8	5	4
hto3-hto5-hto6	1	3
hto3-hto5-hto7	7	3
hto3-hto5-hto8	4	3
hto3-hto6-hto7	1	3
hto3-hto6-hto8	2	3
hto3-hto7-hto8	4	4
hto4-hto5-hto6	2	3
hto4-hto5-hto7	3	3
hto4-hto5-hto8	1	3
hto4-hto6-hto7	1	3
hto4-hto6-hto8	4	3
hto4-hto7-hto8	5	4
hto5-hto6-hto7	6	3
hto5-hto6-hto8	3	3
hto5-hto7-hto8	2	3
hto6-hto7-hto8	3	3
hto1-hto2-hto3-hto4	0	0
hto1-hto2-hto3-hto5	1	0
hto1-hto2-hto3-hto6	0	0
hto1-hto2-hto3-hto7	0	0
hto1-hto2-hto3-hto8	0	0
hto1-hto2-hto4-hto5	0	0
hto1-hto2-hto4-hto6	0	0
hto1-hto2-hto4-hto7	0	0
hto1-hto2-hto4-hto8	0	0
hto1-hto2-hto5-hto6	0	0
hto1-hto2-hto5-hto7	0	0
hto1-hto2-hto5-hto8	0	0
hto1-hto2-hto6-hto7	1	0
hto1-hto2-hto6-hto8	0	0
hto1-hto2-hto7-hto8	0	0
hto1-hto3-hto4-hto5	0	0
hto1-hto3-hto4-hto6	1	0
hto1-hto3-hto4-hto7	0	0
hto1-hto3-hto4-hto8	0	0
hto1-hto3-hto5-hto6	2	0
hto1-hto3-hto5-hto7	0	0
hto1-hto3-hto5-hto8	0	0
hto1-hto3-hto6-hto7	0	0
hto1-hto3-hto6-hto8	0	0
hto1-hto3-hto7-hto8	0	0
hto1-hto4-hto5-hto6	0	0
hto1-hto4-hto5-hto7	0	0
hto1-hto4-hto5-hto8	0	0
hto1-hto4-hto6-hto7	0	0
hto1-hto4-hto6-hto8	0	0
hto1-hto4-hto7-hto8	0	0
hto1-hto5-hto6-hto7	0	0
hto1-hto5-hto6-hto8	0	0
hto1-hto5-hto7-hto8	2	0
hto1-hto6-hto7-hto8	1	0
hto2-hto3-hto4-hto5	1	0
hto2-hto3-hto4-hto6	0	0
hto2-hto3-hto4-hto7	0	0
hto2-hto3-hto4-hto8	1	0
hto2-hto3-hto5-hto6	0	0
hto2-hto3-hto5-hto7	0	0
hto2-hto3-hto5-hto8	0	0
hto2-hto3-hto6-hto7	0	0
hto2-hto3-hto6-hto8	0	0
hto2-hto3-hto7-hto8	0	0
hto2-hto4-hto5-hto6	0	0
hto2-hto4-hto5-hto7	0	0
hto2-hto4-hto5-hto8	1	0
hto2-hto4-hto6-hto7	0	0
hto2-hto4-hto6-hto8	1	0
hto2-hto4-hto7-hto8	1	0
hto2-hto5-hto6-hto7	0	0
hto2-hto5-hto6-hto8	0	0
hto2-hto5-hto7-hto8	0	0
hto2-hto6-hto7-hto8	0	0
hto3-hto4-hto5-hto6	0	0
hto3-hto4-hto5-hto7	0	0
hto3-hto4-hto5-hto8	0	0
hto3-hto4-hto6-hto7	0	0
hto3-hto4-hto6-hto8	0	0
hto3-hto4-hto7-hto8	0	0
hto3-hto5-hto6-hto7	0	0
hto3-hto5-hto6-hto8	0	0
hto3-hto5-hto7-hto8	0	0
hto3-hto6-hto7-hto8	0	0
hto4-hto5-hto6-hto7	0	0
hto4-hto5-hto6-hto8	0	0
hto4-hto5-hto7-hto8	2	0
hto4-hto6-hto7-hto8	0	0
hto5-hto6-hto7-hto8	0	0
hto1-hto2-hto3-hto4-hto5	0	0
hto1-hto2-hto3-hto4-hto6	0	0
hto1-hto2-hto3-hto4-hto7	0	0
hto1-hto2-hto3-hto4-hto8	0	0
hto1-hto2-hto3-hto5-hto6	0	0
hto1-hto2-hto3-hto5-hto7	0	0
hto1-hto2-hto3-hto5-hto8	0	0
hto1-hto2-hto3-hto6-hto7	0	0
hto1-hto2-hto3-hto6-hto8	0	0
hto1-hto2-hto3-hto7-hto8	0	0
hto1-hto2-hto4-hto5-hto6	0	0
hto1-hto2-hto4-hto5-hto7	0	0
hto1-hto2-hto4-hto5-hto8	1	0
hto1-hto2-hto4-hto6-hto7	0	0
hto1-hto2-hto4-hto6-hto8	0	0
hto1-hto2-hto4-hto7-hto8	0	0
hto1-hto2-hto5-hto6-hto7	0	0
hto1-hto2-hto5-hto6-hto8	0	0
hto1-hto2-hto5-hto7-hto8	0	0
hto1-hto2-hto6-hto7-hto8	0	0
hto1-hto3-hto4-hto5-hto6	0	0
hto1-hto3-hto4-hto5-hto7	0	0
hto1-hto3-hto4-hto5-hto8	0	0
hto1-hto3-hto4-hto6-hto7	0	0
hto1-hto3-hto4-hto6-hto8	0	0
hto1-hto3-hto4-hto7-hto8	0	0
hto1-hto3-hto5-hto6-hto7	0	0
hto1-hto3-hto5-hto6-hto8	0	0
hto1-hto3-hto5-hto7-hto8	0	0
hto1-hto3-hto6-hto7-hto8	0	0
hto1-hto4-hto5-hto6-hto7	0	0
hto1-hto4-hto5-hto6-hto8	0	0
hto1-hto4-hto5-hto7-hto8	0	0
hto1-hto4-hto6-hto7-hto8	0	0
hto1-hto5-hto6-hto7-hto8	0	0
hto2-hto3-hto4-hto5-hto6	0	0
hto2-hto3-hto4-hto5-hto7	0	0
hto2-hto3-hto4-hto5-hto8	0	0
hto2-hto3-hto4-hto6-hto7	0	0
hto2-hto3-hto4-hto6-hto8	0	0
hto2-hto3-hto4-hto7-hto8	0	0
hto2-hto3-hto5-hto6-hto7	0	0
hto2-hto3-hto5-hto6-hto8	0	0
hto2-hto3-hto5-hto7-hto8	0	0
hto2-hto3-hto6-hto7-hto8	0	0
hto2-hto4-hto5-hto6-hto7	0	0
hto2-hto4-hto5-hto6-hto8	0	0
hto2-hto4-hto5-hto7-hto8	0	0
hto2-hto4-hto6-hto7-hto8	0	0
hto2-hto5-hto6-hto7-hto8	0	0
hto3-hto4-hto5-hto6-hto7	0	0
hto3-hto4-hto5-hto6-hto8	0	0
hto3-hto4-hto5-hto7-hto8	0	0
hto3-hto4-hto6-hto7-hto8	0	0
hto3-hto5-hto6-hto7-hto8	0	0
hto4-hto5-hto6-hto7-hto8	0	0
hto1-hto2-hto3-hto4-hto5-hto6	0	0
hto1-hto2-hto3-hto4-hto5-hto7	0	0
hto1-hto2-hto3-hto4-hto5-hto8	0	0
hto1-hto2-hto3-hto4-hto6-hto7	0	0
hto1-hto2-hto3-hto4-hto6-hto8	0	0
hto1-hto2-hto3-hto4-hto7-hto8	0	0
hto1-hto2-hto3-hto5-hto6-hto7	0	0
hto1-hto2-hto3-hto5-hto6-hto8	0	0
hto1-hto2-hto3-hto5-hto7-hto8	0	0
hto1-hto2-hto3-hto6-hto7-hto8	0	0
hto1-hto2-hto4-hto5-hto6-hto7	0	0
hto1-hto2-hto4-hto5-hto6-hto8	0	0
hto1-hto2-hto4-hto5-hto7-hto8	0	0
hto1-hto2-hto4-hto6-hto7-hto8	0	0
hto1-hto2-hto5-hto6-hto7-hto8	0	0
hto1-hto3-hto4-hto5-hto6-hto7	0	0
hto1-hto3-hto4-hto5-hto6-hto8	0	0
hto1-hto3-hto4-hto5-hto7-hto8	0	0
hto1-hto3-hto4-hto6-hto7-hto8	0	0
hto1-hto3-hto5-hto6-hto7-hto8	0	0
hto1-hto4-hto5-hto6-hto7-hto8	0	0
hto2-hto3-hto4-hto5-hto6-hto7	0	0
hto2-hto3-hto4-hto5-hto6-hto8	0	0
hto2-hto3-hto4-hto5-hto7-hto8	0	0
hto2-hto3-hto4-hto6-hto7-hto8	0	0
hto2-hto3-hto5-hto6-hto7-hto8	0	0
hto2-hto4-hto5-hto6-hto7-hto8	0	0
hto3-hto4-hto5-hto6-hto7-hto8	0	0
hto1-hto2-hto3-hto4-hto5-hto6-hto7	0	0
hto1-hto2-hto3-hto4-hto5-hto6-hto8	0	0
hto1-hto2-hto3-hto4-hto5-hto7-hto8	0	0
hto1-hto2-hto3-hto4-hto6-hto7-hto8	0	0
hto1-hto2-hto3-hto5-hto6-hto7-hto8	0	0
hto1-hto2-hto4-hto5-hto6-hto7-hto8	0	0
hto1-hto3-hto4-hto5-hto6-hto7-hto8	0	0
hto2-hto3-hto4-hto5-hto6-hto7-hto8	0	0
hto1-hto2-hto3-hto4-hto5-hto6-hto7-hto8	0	0
